# Supplementary material for: Chemically Defined Lactobacillus plantarum Cell-Free Metabolites Demonstrate Cytoprotection in HepG2 Cells through Nrf2-Dependent Mechanism
Source: Antioxidants (Basel). 2023 Apr 14;12(4):930. doi: 10.3390/antiox12040930 (PMC10136174; doi:10.3390/antiox12040930)
Supplement: Supplementary file 1 [file antioxidants-12-00930-s001.zip]

Archive with 1 entries (1 files):
- antioxidants-2317934-supplementary.pdf
